# Supplementary material for: Indirect Effects of the COVID-19 Pandemic on Routine Childhood Vaccination in Low-Income Countries: A Systematic Review to Set the Scope for Future Pandemics
Source: Microorganisms. 2024 Mar 13;12(3):573. doi: 10.3390/microorganisms12030573 (PMC10972497; doi:10.3390/microorganisms12030573)
Supplement: Supplementary file 1 [file microorganisms-12-00573-s001.zip]

Archive with 1 entries (1 files):
- microorganisms-2892851-supplementary.pdf
